# Supplementary material for: Potential effects of endogenous RNA/DNA hybrids on CRISPR-Cas9-mediated homology-directed repair
Source: Mol Ther Nucleic Acids. 2026 Feb 27;37(2):102880. doi: 10.1016/j.omtn.2026.102880 (PMC13022658; doi:10.1016/j.omtn.2026.102880)
Supplement: Table S1. The raw data from the Nanopore sequencing experiment showed in Figure S1F — The sequences of the oligonucleotides used in the present study. [file mmc2.xlsx]

## Sheet: mid_Alb_base_counts
chromosome	position	ref_base	matches	total_mismatches	A	C	G	T	N	insertions	deletions
mid_Alb	1	G	3980	0	0	0	0	0	0	0	0
mid_Alb	2	G	6810	0	0	0	0	0	0	0	0
mid_Alb	3	C	7302	0	0	0	0	0	0	0	0
mid_Alb	4	T	7401	1	0	1	0	0	0	0	0
mid_Alb	5	T	7436	0	0	0	0	0	0	3	3
mid_Alb	6	T	7428	2	0	0	2	0	0	0	0
mid_Alb	7	A	7425	2	0	1	0	1	0	0	1
mid_Alb	8	T	7416	1	0	0	1	0	0	40	0
mid_Alb	9	A	7278	6	0	5	1	0	0	4	0
mid_Alb	10	G	7198	2	2	0	0	0	0	0	1
mid_Alb	11	T	7384	3	0	3	0	0	0	2	3
mid_Alb	12	C	7401	3	0	0	1	2	0	2	2
mid_Alb	13	T	7491	0	0	0	0	0	0	11	55
mid_Alb	14	C	7296	19	2	0	4	13	0	6	11
mid_Alb	15	A	7346	3	0	0	2	1	0	1	5
mid_Alb	16	G	7302	3	1	1	0	1	0	0	0
mid_Alb	17	A	7286	0	0	0	0	0	0	0	0
mid_Alb	18	G	7277	4	0	4	0	0	0	52	1
mid_Alb	19	C	7327	2	2	0	0	0	0	0	0
mid_Alb	20	C	7359	1	0	0	0	1	0	0	0
mid_Alb	21	C	7400	1	0	0	1	0	0	3	2
mid_Alb	22	A	7356	2	0	0	2	0	0	17	0
mid_Alb	23	T	7554	3	0	3	0	0	0	9	2
mid_Alb	24	C	7563	13	1	0	2	10	0	4	1
mid_Alb	25	T	7531	7	0	7	0	0	0	43	154
mid_Alb	26	C	7114	6	0	0	0	6	0	1	0
mid_Alb	27	C	7009	1	0	0	0	1	0	0	0
mid_Alb	28	C	7008	0	0	0	0	0	0	3	2
mid_Alb	29	C	7072	2	0	0	0	2	0	2	12
mid_Alb	30	T	6928	15	6	8	1	0	0	6	23
mid_Alb	31	A	7457	11	0	4	0	7	0	2	5
mid_Alb	32	C	7420	2	0	0	1	1	0	27	8
mid_Alb	33	C	7345	0	0	0	0	0	0	2	10
mid_Alb	34	T	7266	0	0	0	0	0	0	2	4
mid_Alb	35	C	7296	2	1	0	0	1	0	10	2
mid_Alb	36	T	7387	1	0	1	0	0	0	4	12
mid_Alb	37	C	7369	7	0	0	4	3	0	5	0
mid_Alb	38	A	7541	2	0	1	1	0	0	1	0
mid_Alb	39	A	7490	1	0	0	1	0	0	2	119
mid_Alb	40	C	7464	5	5	0	0	0	0	0	0
mid_Alb	41	C	7485	2	0	0	1	1	0	0	1
mid_Alb	42	C	7524	1	0	0	1	0	0	0	0
mid_Alb	43	C	7421	8	0	0	0	8	0	2	0
mid_Alb	44	T	7566	1	0	1	0	0	0	2	11
mid_Alb	45	G	7500	6	3	2	0	1	0	58	10
mid_Alb	46	C	7399	0	0	0	0	0	0	4	1
mid_Alb	47	C	7308	76	3	0	0	73	0	17	1
mid_Alb	48	G	7378	7	3	4	0	0	0	2	3
mid_Alb	49	C	7371	0	0	0	0	0	0	2	0
mid_Alb	50	C	7513	3	0	0	0	3	0	51	0
mid_Alb	51	T	7468	4	0	1	3	0	0	4	5
mid_Alb	52	G	7342	11	6	4	0	1	0	1	0
mid_Alb	53	G	7404	1	1	0	0	0	0	0	3
mid_Alb	54	C	7427	3	1	0	1	1	0	0	1
mid_Alb	55	C	7543	3	0	0	0	3	0	0	0
mid_Alb	56	C	7556	6	0	0	6	0	0	0	3
mid_Alb	57	A	7632	0	0	0	0	0	0	9	7
mid_Alb	58	T	7619	1	0	1	0	0	0	4	1
mid_Alb	59	T	7496	2	0	2	0	0	0	16	5
mid_Alb	60	A	7334	7	0	3	0	4	0	8	31
mid_Alb	61	G	7374	4	4	0	0	0	0	0	0
mid_Alb	62	G	7410	0	0	0	0	0	0	1	0
mid_Alb	63	G	7442	6	1	5	0	0	0	3	1
mid_Alb	64	A	7607	2	0	0	2	0	0	0	1
mid_Alb	65	G	7696	10	10	0	0	0	0	3	0
mid_Alb	66	G	7697	7	5	0	0	2	0	12	15
mid_Alb	67	T	7648	5	1	3	1	0	0	0	1
mid_Alb	68	T	7620	0	0	0	0	0	0	2	3
mid_Alb	69	T	7575	3	1	2	0	0	0	6	54
mid_Alb	70	C	7377	3	0	0	1	2	0	27	86
mid_Alb	71	A	7168	2	0	2	0	0	0	1	32
mid_Alb	72	G	6975	3	3	0	0	0	0	6	1
mid_Alb	73	A	6946	4	0	1	3	0	0	4	2
mid_Alb	74	G	6957	1	1	0	0	0	0	2	5
mid_Alb	75	G	7031	3	2	1	0	0	0	2	4
mid_Alb	76	A	7082	9	0	0	6	3	0	2	0
mid_Alb	77	A	7123	2	0	0	2	0	0	1	5
mid_Alb	78	T	7112	3	0	3	0	0	0	6	5
mid_Alb	79	T	7132	3	0	2	1	0	0	5	0
mid_Alb	80	A	6963	43	0	38	4	1	0	0	6
mid_Alb	81	T	6992	0	0	0	0	0	0	4	0
mid_Alb	82	C	6935	32	2	0	25	5	0	1	17
mid_Alb	83	T	7019	0	0	0	0	0	0	3	0
mid_Alb	84	T	7006	10	0	8	2	0	0	2	1
mid_Alb	85	A	7079	6	0	4	2	0	0	0	0
mid_Alb	86	G	7064	3	3	0	0	0	0	2	0
mid_Alb	87	C	7235	3	0	0	0	3	0	3	0
mid_Alb	88	T	7309	8	0	4	4	0	0	4	8
mid_Alb	89	A	7458	2	0	0	1	1	0	0	0
mid_Alb	90	C	7482	8	0	0	8	0	0	1	1
mid_Alb	91	A	7574	1	0	0	0	1	0	87	28
mid_Alb	92	T	7504	2	1	0	1	0	0	1	0
mid_Alb	93	T	7509	1	0	1	0	0	0	1	0
mid_Alb	94	T	7508	2	0	2	0	0	0	2	0
mid_Alb	95	T	7542	2	0	2	0	0	0	3	2
mid_Alb	96	G	7586	6	2	3	0	1	0	8	4
mid_Alb	97	T	7612	11	0	10	1	0	0	9	24
mid_Alb	98	C	7538	17	0	0	3	14	0	1	0
mid_Alb	99	C	7551	0	0	0	0	0	0	2	1
mid_Alb	100	C	7551	1	0	0	0	1	0	0	4
mid_Alb	101	T	7573	3	0	0	3	0	0	0	0
mid_Alb	102	G	7649	3	2	0	0	1	0	2	0
mid_Alb	103	C	7756	12	0	0	2	10	0	0	0
mid_Alb	104	A	7771	1	0	0	1	0	0	12	0
mid_Alb	105	C	7754	1	0	0	0	1	0	3	0
mid_Alb	106	C	7742	3	0	0	0	3	0	1	1
mid_Alb	107	T	7711	10	0	10	0	0	0	2	1
mid_Alb	108	C	7701	2	2	0	0	0	0	0	2
mid_Alb	109	T	7746	1	0	1	0	0	0	1	1
mid_Alb	110	G	7750	3	0	3	0	0	0	2	0
mid_Alb	111	T	7756	0	0	0	0	0	0	1	1
mid_Alb	112	C	7744	4	3	0	1	0	0	0	3
mid_Alb	113	A	7756	2	0	0	2	0	0	0	3
mid_Alb	114	T	7749	0	0	0	0	0	0	2	0
mid_Alb	115	G	7748	1	1	0	0	0	0	2	0
mid_Alb	116	T	7750	0	0	0	0	0	0	18	24
mid_Alb	117	G	7635	5	1	4	0	0	0	1	1
mid_Alb	118	A	7623	1	0	1	0	0	0	2	3
mid_Alb	119	G	7574	1	1	0	0	0	0	1	5
mid_Alb	120	G	7484	1	1	0	0	0	0	13	6
mid_Alb	121	A	7486	5	0	3	2	0	0	0	0
mid_Alb	122	A	7491	6	0	0	6	0	0	0	0
mid_Alb	123	A	7497	6	0	0	5	1	0	3	0
mid_Alb	124	G	7517	5	4	0	0	1	0	0	0
mid_Alb	125	T	7535	1	0	1	0	0	0	0	0
mid_Alb	126	G	7514	2	0	1	0	1	0	2	4
mid_Alb	127	T	7352	125	0	11	114	0	0	2	2
mid_Alb	128	C	7397	15	1	0	0	14	0	4	4
mid_Alb	129	T	7404	1	0	1	0	0	0	7	2
mid_Alb	130	T	7411	1	1	0	0	0	0	8	0
mid_Alb	131	C	7398	5	2	0	2	1	0	2	1
mid_Alb	132	A	7489	3	0	2	0	1	0	7	1
mid_Alb	133	T	7569	3	2	1	0	0	0	3	2
mid_Alb	134	C	7629	1	0	0	0	1	0	0	0
mid_Alb	135	C	7693	0	0	0	0	0	0	0	0
mid_Alb	136	T	7714	0	0	0	0	0	0	1	3
mid_Alb	137	G	7694	2	0	2	0	0	0	20	34
mid_Alb	138	C	7643	0	0	0	0	0	0	0	0
mid_Alb	139	C	7636	1	0	0	0	1	0	4	0
mid_Alb	140	C	7589	11	0	0	0	11	0	5	0
mid_Alb	141	T	7495	7	0	6	1	0	0	12	3
mid_Alb	142	A	7492	11	0	3	6	2	0	3	0
mid_Alb	143	A	7543	3	0	1	2	0	0	0	0
mid_Alb	144	A	7534	2	0	1	0	1	0	0	1
mid_Alb	145	C	7556	5	1	0	0	4	0	12	0
mid_Alb	146	C	7612	9	0	0	3	6	0	1	0
mid_Alb	147	A	7730	2	0	0	2	0	0	1	3
mid_Alb	148	G	7721	11	7	1	0	3	0	0	0
mid_Alb	149	A	7752	0	0	0	0	0	0	0	0
mid_Alb	150	C	7761	2	0	0	1	1	0	0	0
mid_Alb	151	A	7769	0	0	0	0	0	0	2	0
mid_Alb	152	C	7780	2	0	0	0	2	0	2	1
mid_Alb	153	A	7784	1	0	0	1	0	0	1	0
mid_Alb	154	A	7776	1	0	1	0	0	0	3	3
mid_Alb	155	C	7777	0	0	0	0	0	0	2	0
mid_Alb	156	C	7771	3	0	0	3	0	0	3	1
mid_Alb	157	A	7766	1	0	0	1	0	0	1	0
mid_Alb	158	A	7754	0	0	0	0	0	0	0	0
mid_Alb	159	A	7755	1	0	0	1	0	0	2	1
mid_Alb	160	G	7735	1	1	0	0	0	0	2	0
mid_Alb	161	T	7749	1	0	1	0	0	0	2	0
mid_Alb	162	G	7745	2	1	1	0	0	0	2	1
mid_Alb	163	G	7711	0	0	0	0	0	0	2	0
mid_Alb	164	T	7678	3	0	2	1	0	0	0	0
mid_Alb	165	T	7662	0	0	0	0	0	0	1	3
mid_Alb	166	T	7615	1	1	0	0	0	0	0	1
mid_Alb	167	C	7573	0	0	0	0	0	0	1	7
mid_Alb	168	T	7548	0	0	0	0	0	0	5	0
mid_Alb	169	G	7236	1	0	1	0	0	0	9	2
mid_Alb	170	T	7131	0	0	0	0	0	0	10	83
mid_Alb	171	A	7175	5	0	0	5	0	0	1	0
mid_Alb	172	A	7041	1	0	0	1	0	0	1	0
mid_Alb	173	A	7028	4	0	1	2	1	0	2	3
mid_Alb	174	C	7141	4	0	0	1	3	0	1	1
mid_Alb	175	T	7097	3	0	1	2	0	0	2	26
mid_Alb	176	C	6975	70	0	0	10	60	0	3	1
mid_Alb	177	G	7143	9	9	0	0	0	0	5	14
mid_Alb	178	T	7041	4	0	3	1	0	0	32	13
mid_Alb	179	T	6886	4	0	3	1	0	0	1	1
mid_Alb	180	C	6953	3	1	0	0	2	0	1	1
mid_Alb	181	T	7064	3	0	1	2	0	0	7	31
mid_Alb	182	C	7128	8	2	0	3	3	0	11	2
mid_Alb	183	A	7534	3	0	1	1	1	0	1	0
mid_Alb	184	G	7544	1	0	1	0	0	0	0	11
mid_Alb	185	C	7639	1	0	0	0	1	0	2	0
mid_Alb	186	C	7643	4	3	0	0	1	0	1	1
mid_Alb	187	C	7681	0	0	0	0	0	0	2	1
mid_Alb	188	T	7728	1	0	0	1	0	0	1	6
mid_Alb	189	G	7743	3	2	1	0	0	0	1	3
mid_Alb	190	C	7761	2	0	0	1	1	0	1	0
mid_Alb	191	A	7759	2	0	1	1	0	0	0	1
mid_Alb	192	G	7757	0	0	0	0	0	0	1	2
mid_Alb	193	T	7749	3	0	0	3	0	0	0	0
mid_Alb	194	G	7742	1	1	0	0	0	0	1	4
mid_Alb	195	C	7734	0	0	0	0	0	0	2	0
mid_Alb	196	T	7723	0	0	0	0	0	0	4	4
mid_Alb	197	G	7725	0	0	0	0	0	0	16	4
mid_Alb	198	C	7709	0	0	0	0	0	0	7	8
mid_Alb	199	A	7675	3	0	2	1	0	0	5	2
mid_Alb	200	G	7658	1	0	1	0	0	0	1	0
mid_Alb	201	A	7644	0	0	0	0	0	0	0	0
mid_Alb	202	A	7680	3	0	0	2	1	0	4	1
mid_Alb	203	C	7676	0	0	0	0	0	0	2	0
mid_Alb	204	C	7676	1	0	0	0	1	0	1	5
mid_Alb	205	T	7690	0	0	0	0	0	0	1	3
mid_Alb	206	G	7646	5	2	3	0	0	0	7	1
mid_Alb	207	T	7585	2	0	2	0	0	0	41	82
mid_Alb	208	G	7321	8	2	5	0	1	0	2	1
mid_Alb	209	G	7236	7	6	1	0	0	0	0	2
mid_Alb	210	A	7169	8	0	1	6	1	0	5	2
mid_Alb	211	C	7169	10	1	0	0	9	0	5	0
mid_Alb	212	T	7241	7	0	1	6	0	0	5	7
mid_Alb	213	A	7325	6	0	5	0	1	0	0	1
mid_Alb	214	G	7308	2	2	0	0	0	0	2	0
mid_Alb	215	G	7374	1	1	0	0	0	0	1	3
mid_Alb	216	A	7444	1	0	0	1	0	0	0	0
mid_Alb	217	T	7477	5	0	1	4	0	0	0	6
mid_Alb	218	A	7476	3	0	0	1	2	0	0	1
mid_Alb	219	C	7469	3	0	0	0	3	0	6	4
mid_Alb	220	T	7475	11	0	5	6	0	0	0	1
mid_Alb	221	A	7583	2	0	0	1	1	0	2	0
mid_Alb	222	T	7555	0	0	0	0	0	0	4	0
mid_Alb	223	G	7497	8	1	7	0	0	0	1	0
mid_Alb	224	A	7524	1	0	0	1	0	0	2	0
mid_Alb	225	T	7525	1	0	1	0	0	0	3	1
mid_Alb	226	C	7568	4	0	0	2	2	0	2	3
mid_Alb	227	A	7615	0	0	0	0	0	0	1	0
mid_Alb	228	A	7699	0	0	0	0	0	0	0	0
mid_Alb	229	A	7724	1	0	0	1	0	0	0	0
mid_Alb	230	A	7741	2	0	0	1	1	0	0	0
mid_Alb	231	C	7767	2	2	0	0	0	0	0	0
mid_Alb	232	A	7778	2	0	0	1	1	0	3	4
mid_Alb	233	T	7770	1	0	1	0	0	0	1	2
mid_Alb	234	T	7749	4	0	4	0	0	0	6	30
mid_Alb	235	C	7545	33	0	0	0	33	0	0	0
mid_Alb	236	C	7512	3	2	0	1	0	0	2	6
mid_Alb	237	A	7440	2	0	0	1	1	0	27	3
mid_Alb	238	T	7313	1	0	0	1	0	0	0	1
mid_Alb	239	T	7328	0	0	0	0	0	0	3	1
mid_Alb	240	T	7407	6	2	3	1	0	0	24	7
mid_Alb	241	A	7234	17	0	2	1	14	0	9	4
mid_Alb	242	G	7275	6	4	2	0	0	0	2	0
mid_Alb	243	A	7201	1	0	0	1	0	0	0	0
mid_Alb	244	T	7190	0	0	0	0	0	0	12	10
mid_Alb	245	C	7168	5	0	0	3	2	0	1	3
mid_Alb	246	C	7199	2	0	0	0	2	0	40	98
mid_Alb	247	G	6898	35	30	3	0	2	0	0	0
mid_Alb	248	A	7073	1	0	0	1	0	0	0	0
mid_Alb	249	G	7047	5	4	1	0	0	0	8	8
mid_Alb	250	A	7106	3	0	0	3	0	0	1	2
mid_Alb	251	A	7251	2	0	0	2	0	0	2	1
mid_Alb	252	A	7310	2	0	0	2	0	0	0	2
mid_Alb	253	G	7210	6	6	0	0	0	0	1	22
mid_Alb	254	A	7259	2	0	0	2	0	0	2	0
mid_Alb	255	C	7229	0	0	0	0	0	0	0	0
mid_Alb	256	C	7164	29	0	0	1	28	0	11	0
mid_Alb	257	G	7229	8	8	0	0	0	0	1	0
mid_Alb	258	T	7199	0	0	0	0	0	0	1	1
mid_Alb	259	T	7376	0	0	0	0	0	0	0	0
mid_Alb	260	C	7325	3	0	0	0	3	0	1	2
mid_Alb	261	T	7298	3	1	2	0	0	0	3	6
mid_Alb	262	G	7356	4	2	0	0	2	0	3	4
mid_Alb	263	A	7485	1	0	0	1	0	0	0	1
mid_Alb	264	A	7526	0	0	0	0	0	0	1	5
mid_Alb	265	G	7616	3	3	0	0	0	0	2	2
mid_Alb	266	C	7662	5	2	0	1	2	0	1	263
mid_Alb	267	A	7454	0	0	0	0	0	0	0	0
mid_Alb	268	A	7439	2	0	0	2	0	0	1	0
mid_Alb	269	G	7433	2	2	0	0	0	0	1	1
mid_Alb	270	C	7441	0	0	0	0	0	0	2	6
mid_Alb	271	T	7428	2	0	1	1	0	0	1	0
mid_Alb	272	A	7451	0	0	0	0	0	0	1	5
mid_Alb	273	T	7448	0	0	0	0	0	0	2	0
mid_Alb	274	G	7447	3	2	1	0	0	0	8	6
mid_Alb	275	T	7445	1	0	1	0	0	0	1	0
mid_Alb	276	A	7429	3	0	0	2	1	0	2	2
mid_Alb	277	T	7424	0	0	0	0	0	0	22	4
mid_Alb	278	C	7341	8	1	0	2	5	0	3	1
mid_Alb	279	T	7297	62	60	1	1	0	0	0	1
mid_Alb	280	A	7376	3	0	1	1	1	0	8	4
mid_Alb	281	T	7371	0	0	0	0	0	0	3	0
mid_Alb	282	T	7377	1	0	1	0	0	0	0	0
mid_Alb	283	T	7447	5	0	3	2	0	0	3	5
mid_Alb	284	A	7417	4	0	0	1	3	0	0	0
mid_Alb	285	A	7474	1	0	0	1	0	0	0	0
mid_Alb	286	A	7496	2	0	0	2	0	0	1	1
mid_Alb	287	T	7502	1	0	1	0	0	0	0	0
mid_Alb	288	T	7507	1	0	1	0	0	0	2	0
mid_Alb	289	A	7485	10	0	8	2	0	0	0	0
mid_Alb	290	G	7480	7	7	0	0	0	0	3	2
mid_Alb	291	T	7494	0	0	0	0	0	0	0	0
mid_Alb	292	T	7495	0	0	0	0	0	0	0	0
mid_Alb	293	T	7498	0	0	0	0	0	0	0	1
mid_Alb	294	G	7481	0	0	0	0	0	0	70	44
mid_Alb	295	T	7376	1	0	1	0	0	0	0	0
mid_Alb	296	T	7373	2	0	2	0	0	0	0	0
mid_Alb	297	T	7370	1	0	1	0	0	0	1	0
mid_Alb	298	T	7351	4	0	0	4	0	0	10	1
mid_Alb	299	A	7372	0	0	0	0	0	0	0	0
mid_Alb	300	A	7455	2	0	1	1	0	0	1	0
mid_Alb	301	T	7452	1	1	0	0	0	0	0	0
mid_Alb	302	T	7455	2	0	0	2	0	0	3	4
mid_Alb	303	A	7454	2	0	1	0	1	0	2	6
mid_Alb	304	T	7413	0	0	0	0	0	0	0	0
mid_Alb	305	T	7382	4	0	4	0	0	0	3	4
mid_Alb	306	A	7371	1	0	0	1	0	0	0	0
mid_Alb	307	A	7372	1	0	0	1	0	0	2	0
mid_Alb	308	A	7398	0	0	0	0	0	0	1	1
mid_Alb	309	T	7675	0	0	0	0	0	0	1	1
mid_Alb	310	C	7687	5	1	0	1	3	0	3	0
mid_Alb	311	T	7671	0	0	0	0	0	0	0	1
mid_Alb	312	A	7661	0	0	0	0	0	0	2	1
mid_Alb	313	T	7658	0	0	0	0	0	0	0	2
mid_Alb	314	G	7647	1	0	0	0	1	0	1	7
mid_Alb	315	T	7678	0	0	0	0	0	0	2	3
mid_Alb	316	C	7553	4	2	0	0	2	0	6	6
mid_Alb	317	T	7559	0	0	0	0	0	0	2	2
mid_Alb	318	T	7493	0	0	0	0	0	0	1	8
mid_Alb	319	T	7458	5	1	2	2	0	0	1	6
mid_Alb	320	C	7437	4	0	0	1	3	0	3	1
mid_Alb	321	T	7516	1	1	0	0	0	0	4	3
mid_Alb	322	G	7502	10	7	3	0	0	0	0	3
mid_Alb	323	A	7539	4	0	0	4	0	0	5	0
mid_Alb	324	C	7535	2	1	0	0	1	0	4	11
mid_Alb	325	T	7564	1	0	1	0	0	0	2	0
mid_Alb	326	T	7555	2	0	2	0	0	0	1	1
mid_Alb	327	T	7573	3	0	2	1	0	0	0	2
mid_Alb	328	G	7556	6	3	3	0	0	0	2	3
mid_Alb	329	A	7634	1	0	0	1	0	0	0	3
mid_Alb	330	T	7684	1	1	0	0	0	0	1	3
mid_Alb	331	A	7688	2	0	1	0	1	0	0	0
mid_Alb	332	A	7690	2	0	0	2	0	0	2	0
mid_Alb	333	T	7690	1	1	0	0	0	0	0	0
mid_Alb	334	T	7664	1	1	0	0	0	0	4	8
mid_Alb	335	C	7620	5	3	0	1	1	0	1	6
mid_Alb	336	A	7644	2	0	1	1	0	0	3	0
mid_Alb	337	A	7630	0	0	0	0	0	0	2	3
mid_Alb	338	G	7622	3	2	0	0	1	0	8	1
mid_Alb	339	T	7618	1	0	1	0	0	0	0	0
mid_Alb	340	T	7630	2	0	1	1	0	0	1	4
mid_Alb	341	A	7627	5	0	2	0	3	0	1	5
mid_Alb	342	C	7596	17	2	0	0	15	0	22	18
mid_Alb	343	T	7586	1	0	1	0	0	0	0	0
mid_Alb	344	T	7514	1	0	0	1	0	0	0	0
mid_Alb	345	T	7489	1	0	1	0	0	0	0	3
mid_Alb	346	T	7544	0	0	0	0	0	0	5	17
mid_Alb	347	T	7528	5	4	0	1	0	0	5	2
mid_Alb	348	C	7548	9	2	0	1	6	0	6	3
mid_Alb	349	T	7588	1	0	0	1	0	0	4	1
mid_Alb	350	A	7685	0	0	0	0	0	0	2	2
mid_Alb	351	T	7654	1	0	0	1	0	0	3	5
mid_Alb	352	A	7697	0	0	0	0	0	0	2	0
mid_Alb	353	A	7759	0	0	0	0	0	0	0	0
mid_Alb	354	A	7762	0	0	0	0	0	0	1	0
mid_Alb	355	A	7763	3	0	0	3	0	0	0	0
mid_Alb	356	G	7773	5	1	0	0	4	0	6	0
mid_Alb	357	T	7768	1	0	1	0	0	0	2	0
mid_Alb	358	T	7764	0	0	0	0	0	0	16	2
mid_Alb	359	A	7660	4	0	3	1	0	0	2	2
mid_Alb	360	G	7642	4	4	0	0	0	0	0	0
mid_Alb	361	T	7661	1	0	0	1	0	0	1	1
mid_Alb	362	G	7637	2	2	0	0	0	0	1	6
mid_Alb	363	C	7617	1	0	0	0	1	0	1	10
mid_Alb	364	T	7596	0	0	0	0	0	0	2	4
mid_Alb	365	T	7601	1	0	1	0	0	0	10	156
mid_Alb	366	G	7236	10	5	4	0	1	0	264	89
mid_Alb	367	A	6954	1	0	0	0	1	0	0	0
mid_Alb	368	A	6964	0	0	0	0	0	0	0	0
mid_Alb	369	A	6977	0	0	0	0	0	0	0	0
mid_Alb	370	A	6994	3	0	0	3	0	0	0	0
mid_Alb	371	A	7168	0	0	0	0	0	0	3	0
mid_Alb	372	A	7186	3	0	1	2	0	0	0	0
mid_Alb	373	A	7226	1	0	0	0	1	0	0	0
mid_Alb	374	A	7301	9	0	2	2	5	0	50	26
mid_Alb	375	T	7603	3	2	1	0	0	0	2	1
mid_Alb	376	T	7577	1	0	1	0	0	0	0	1
mid_Alb	377	T	7518	2	0	2	0	0	0	0	1
mid_Alb	378	T	7455	4	0	1	3	0	0	5	3
mid_Alb	379	C	7430	2	0	0	1	1	0	2	1
mid_Alb	380	T	7434	2	1	1	0	0	0	56	74
mid_Alb	381	C	7286	3	1	0	1	1	0	0	0
mid_Alb	382	C	7299	0	0	0	0	0	0	0	3
mid_Alb	383	C	7326	2	1	0	0	1	0	1	5
mid_Alb	384	A	7374	1	0	1	0	0	0	0	0
mid_Alb	385	A	7594	1	0	0	1	0	0	1	0
mid_Alb	386	G	7673	2	1	0	0	1	0	4	2
mid_Alb	387	T	7657	1	0	1	0	0	0	0	1
mid_Alb	388	T	7671	1	0	1	0	0	0	7	2
mid_Alb	389	A	7696	0	0	0	0	0	0	1	0
mid_Alb	390	A	7645	8	0	0	8	0	0	5	5
mid_Alb	391	G	7708	1	1	0	0	0	0	2	1
mid_Alb	392	G	7711	0	0	0	0	0	0	0	1
mid_Alb	393	G	7725	1	1	0	0	0	0	3	2
mid_Alb	394	T	7716	2	1	1	0	0	0	2	3
mid_Alb	395	A	7681	13	0	1	0	12	0	0	4
mid_Alb	396	G	7679	10	10	0	0	0	0	1	0
mid_Alb	397	G	7687	2	0	2	0	0	0	0	0
mid_Alb	398	C	7693	2	0	0	1	1	0	4	3
mid_Alb	399	A	7685	0	0	0	0	0	0	3	10
mid_Alb	400	T	7611	2	1	1	0	0	0	2	0
mid_Alb	401	T	7599	2	1	1	0	0	0	0	0
mid_Alb	402	T	7590	5	0	4	1	0	0	3	0
mid_Alb	403	T	7538	1	0	1	0	0	0	4	14
mid_Alb	404	G	7377	14	10	1	0	3	0	8	8
mid_Alb	405	A	7494	4	0	0	3	1	0	0	0
mid_Alb	406	A	7547	0	0	0	0	0	0	0	0
mid_Alb	407	A	7568	1	0	0	1	0	0	1	0
mid_Alb	408	C	7615	5	0	0	0	5	0	0	2
mid_Alb	409	T	7666	11	1	0	10	0	0	5	3
mid_Alb	410	A	7734	4	0	0	4	0	0	0	0
mid_Alb	411	A	7733	0	0	0	0	0	0	0	0
mid_Alb	412	A	7739	0	0	0	0	0	0	0	0
mid_Alb	413	T	7749	0	0	0	0	0	0	1	1
mid_Alb	414	A	7743	0	0	0	0	0	0	0	0
mid_Alb	415	A	7759	1	0	0	1	0	0	3	5
mid_Alb	416	C	7757	1	1	0	0	0	0	0	0
mid_Alb	417	C	7748	2	1	0	0	1	0	0	0
mid_Alb	418	C	7745	1	0	0	1	0	0	3	0
mid_Alb	419	A	7703	1	0	1	0	0	0	7	0
mid_Alb	420	T	7690	0	0	0	0	0	0	2	1
mid_Alb	421	T	7677	1	0	1	0	0	0	15	6
mid_Alb	422	A	7626	3	0	0	1	2	0	1	1
mid_Alb	423	G	7608	6	4	1	0	1	0	1	4
mid_Alb	424	A	7647	1	0	0	1	0	0	0	1
mid_Alb	425	A	7640	1	0	0	1	0	0	0	0
mid_Alb	426	T	7645	2	2	0	0	0	0	0	0
mid_Alb	427	A	7660	1	0	1	0	0	0	1	0
mid_Alb	428	T	7659	0	0	0	0	0	0	7	1
mid_Alb	429	G	7615	6	3	3	0	0	0	0	3
mid_Alb	430	A	7657	1	0	1	0	0	0	0	0
mid_Alb	431	A	7668	0	0	0	0	0	0	1	0
mid_Alb	432	G	7695	4	4	0	0	0	0	4	5
mid_Alb	433	T	7744	1	1	0	0	0	0	0	0
mid_Alb	434	A	7764	5	0	2	3	0	0	2	1
mid_Alb	435	T	7760	1	0	1	0	0	0	1	0
mid_Alb	436	T	7752	3	0	3	0	0	0	0	1
mid_Alb	437	A	7738	2	0	0	1	1	0	2	0
mid_Alb	438	T	7735	0	0	0	0	0	0	0	0
mid_Alb	439	T	7737	0	0	0	0	0	0	4	2
mid_Alb	440	A	7740	0	0	0	0	0	0	1	1
mid_Alb	441	A	7731	1	0	0	1	0	0	1	0
mid_Alb	442	A	7751	0	0	0	0	0	0	0	0
mid_Alb	443	T	7657	0	0	0	0	0	0	1	0
mid_Alb	444	A	7662	1	0	1	0	0	0	0	0
mid_Alb	445	A	7668	2	0	0	2	0	0	0	0
mid_Alb	446	T	7674	0	0	0	0	0	0	1	1
mid_Alb	447	C	7421	55	1	0	52	2	0	0	1
mid_Alb	448	A	7552	0	0	0	0	0	0	0	1
mid_Alb	449	G	7542	0	0	0	0	0	0	0	0
mid_Alb	450	T	7538	1	1	0	0	0	0	1	0
mid_Alb	451	A	7553	2	0	1	1	0	0	1	0
mid_Alb	452	A	7731	0	0	0	0	0	0	1	0
mid_Alb	453	T	7723	0	0	0	0	0	0	2	1
mid_Alb	454	G	7686	6	1	3	0	2	0	1	1
mid_Alb	455	A	7694	0	0	0	0	0	0	0	0
mid_Alb	456	G	7714	1	1	0	0	0	0	1	1
mid_Alb	457	C	7709	1	1	0	0	0	0	1	1
mid_Alb	458	A	7726	0	0	0	0	0	0	0	0
mid_Alb	459	C	7745	0	0	0	0	0	0	4	0
mid_Alb	460	A	7744	2	0	0	2	0	0	1	1
mid_Alb	461	A	7730	0	0	0	0	0	0	5	1
mid_Alb	462	T	7713	0	0	0	0	0	0	1	0
mid_Alb	463	T	7707	2	1	1	0	0	0	0	2
mid_Alb	464	A	7682	1	0	0	1	0	0	1	1
mid_Alb	465	C	7664	4	0	0	2	2	0	0	1
mid_Alb	466	A	7657	1	0	1	0	0	0	0	3
mid_Alb	467	G	7652	3	3	0	0	0	0	2	1
mid_Alb	468	G	7651	3	1	1	0	1	0	1	1
mid_Alb	469	T	7669	1	1	0	0	0	0	3	0
mid_Alb	470	C	7641	8	3	0	0	5	0	3	3
mid_Alb	471	T	7655	1	0	1	0	0	0	4	1
mid_Alb	472	T	7613	0	0	0	0	0	0	1	0
mid_Alb	473	G	7606	1	0	0	0	1	0	2	1
mid_Alb	474	C	7594	3	0	0	1	2	0	3	0
mid_Alb	475	T	7607	11	1	10	0	0	0	8	5
mid_Alb	476	G	7627	17	2	15	0	0	0	0	2
mid_Alb	477	A	7715	1	0	0	1	0	0	1	0
mid_Alb	478	C	7716	1	0	0	0	1	0	7	12
mid_Alb	479	A	7705	0	0	0	0	0	0	1	0
mid_Alb	480	T	7703	0	0	0	0	0	0	0	1
mid_Alb	481	A	7697	1	0	1	0	0	0	2	1
mid_Alb	482	T	7692	0	0	0	0	0	0	2	0
mid_Alb	483	A	7670	1	0	1	0	0	0	0	0
mid_Alb	484	C	7691	1	1	0	0	0	0	8	15
mid_Alb	485	A	7688	2	0	1	1	0	0	2	0
mid_Alb	486	A	7685	3	0	1	2	0	0	0	3
mid_Alb	487	A	7691	0	0	0	0	0	0	1	3
mid_Alb	488	A	7697	2	0	1	1	0	0	0	0
mid_Alb	489	T	7708	0	0	0	0	0	0	0	0
mid_Alb	490	A	7686	2	0	2	0	0	0	4	17
mid_Alb	491	T	7617	0	0	0	0	0	0	3	14
mid_Alb	492	C	7474	12	7	0	4	1	0	4	1
mid_Alb	493	T	7472	1	0	1	0	0	0	3	0
mid_Alb	494	G	7446	5	0	4	0	1	0	7	6
mid_Alb	495	T	7394	3	0	1	2	0	0	3	0
mid_Alb	496	C	7335	7	2	0	0	5	0	14	9
mid_Alb	497	T	7302	3	1	2	0	0	0	2	2
mid_Alb	498	T	7302	5	2	2	1	0	0	15	13
mid_Alb	499	G	7182	14	1	9	0	4	0	0	5
mid_Alb	500	A	7249	4	0	1	3	0	0	0	0
mid_Alb	501	G	7289	2	1	1	0	0	0	30	397
mid_Alb	502	T	6882	3	0	0	3	0	0	0	0
mid_Alb	503	T	6818	0	0	0	0	0	0	0	0
mid_Alb	504	T	6779	1	0	1	0	0	0	0	3
mid_Alb	505	T	6746	4	0	4	0	0	0	13	14
mid_Alb	506	C	6409	5	2	0	0	3	0	1	0
mid_Alb	507	C	7106	8	0	0	1	7	0	11	9
mid_Alb	508	G	7254	4	3	0	0	1	0	0	0
mid_Alb	509	G	7283	2	0	1	0	1	0	1	6
mid_Alb	510	A	7447	1	0	0	1	0	0	0	1
mid_Alb	511	A	7503	1	0	0	1	0	0	0	2
mid_Alb	512	G	7572	0	0	0	0	0	0	2	0
mid_Alb	513	G	7573	1	0	0	0	1	0	0	2
mid_Alb	514	T	7564	7	1	2	4	0	0	0	2
mid_Alb	515	A	7553	3	0	1	2	0	0	1	2
mid_Alb	516	C	7550	0	0	0	0	0	0	2	1
mid_Alb	517	T	7567	5	1	0	4	0	0	0	1
mid_Alb	518	A	7613	3	0	1	2	0	0	0	2
mid_Alb	519	T	7617	3	1	2	0	0	0	9	11
mid_Alb	520	G	7394	21	14	6	0	1	0	20	9
mid_Alb	521	G	7323	3	2	1	0	0	0	5	0
mid_Alb	522	T	7310	1	0	1	0	0	0	18	43
mid_Alb	523	A	7174	4	0	0	1	3	0	0	6
mid_Alb	524	G	7135	7	4	0	0	3	0	8	17
mid_Alb	525	A	7161	2	0	1	0	1	0	1	1
mid_Alb	526	A	7167	1	0	0	1	0	0	0	2
mid_Alb	527	G	7129	0	0	0	0	0	0	1	0
mid_Alb	528	A	7190	0	0	0	0	0	0	0	6
mid_Alb	529	G	7383	1	1	0	0	0	0	0	0
mid_Alb	530	G	7417	3	3	0	0	0	0	0	1
mid_Alb	531	A	7428	2	0	0	1	1	0	9	2
mid_Alb	532	T	7422	0	0	0	0	0	0	1	5
mid_Alb	533	T	7325	2	0	2	0	0	0	0	2
mid_Alb	534	C	7261	9	4	0	1	4	0	6	3
mid_Alb	535	T	7310	0	0	0	0	0	0	8	19
mid_Alb	536	G	7417	1	0	1	0	0	0	0	0
mid_Alb	537	G	7468	0	0	0	0	0	0	0	1
mid_Alb	538	T	7534	2	0	1	1	0	0	0	0
mid_Alb	539	A	7665	3	0	3	0	0	0	1	1
mid_Alb	540	T	7678	3	0	3	0	0	0	0	0
mid_Alb	541	T	7677	1	0	1	0	0	0	1	0
mid_Alb	542	T	7654	5	0	3	2	0	0	0	0
mid_Alb	543	G	7644	2	0	2	0	0	0	0	0
mid_Alb	544	G	7589	0	0	0	0	0	0	1	1
mid_Alb	545	T	7609	0	0	0	0	0	0	1	2
mid_Alb	546	T	7624	1	0	1	0	0	0	5	0
mid_Alb	547	A	7666	1	0	0	1	0	0	1	0
mid_Alb	548	T	7705	7	1	1	5	0	0	0	14
mid_Alb	549	A	7726	3	0	0	3	0	0	7	78
mid_Alb	550	T	7642	2	1	1	0	0	0	0	0
mid_Alb	551	T	7619	1	0	0	1	0	0	0	0
mid_Alb	552	T	7540	3	0	3	0	0	0	0	0
mid_Alb	553	T	7515	2	0	2	0	0	0	2	0
mid_Alb	554	T	7505	9	6	3	0	0	0	52	0
mid_Alb	555	A	7595	6	0	4	2	0	0	8	0
mid_Alb	556	G	7553	1	0	1	0	0	0	7	2
mid_Alb	557	T	7569	4	0	4	0	0	0	3	3
mid_Alb	558	C	7508	21	14	0	0	7	0	20	66
mid_Alb	559	T	7426	0	0	0	0	0	0	1	0
mid_Alb	560	T	7361	0	0	0	0	0	0	2	2
mid_Alb	561	T	7359	2	2	0	0	0	0	17	6
mid_Alb	562	G	7257	1	0	0	0	1	0	0	1
mid_Alb	563	G	7389	1	1	0	0	0	0	0	1
mid_Alb	564	A	7561	1	0	0	1	0	0	0	0
mid_Alb	565	G	7575	3	2	1	0	0	0	4	1
mid_Alb	566	C	7592	3	2	0	0	1	0	6	78
mid_Alb	567	A	7059	2	0	0	2	0	0	71	86
mid_Alb	568	G	7136	1	1	0	0	0	0	4	0
mid_Alb	569	G	7117	0	0	0	0	0	0	3	0
mid_Alb	570	G	7088	7	7	0	0	0	0	2	2
mid_Alb	571	A	6945	27	0	0	27	0	0	289	139
mid_Alb	572	G	6842	15	15	0	0	0	0	11	79
mid_Alb	573	G	6760	1	1	0	0	0	0	11	0
mid_Alb	574	G	6700	1	1	0	0	0	0	2	0
mid_Alb	575	G	6670	5	4	0	0	1	0	1	0
mid_Alb	576	A	6894	7	0	0	7	0	0	28	67
mid_Alb	577	G	7010	4	4	0	0	0	0	5	0
mid_Alb	578	G	7010	1	1	0	0	0	0	6	0
mid_Alb	579	G	6899	5	4	0	0	1	0	7	2
mid_Alb	580	A	6931	14	0	0	14	0	0	2	38
mid_Alb	581	G	6870	10	10	0	0	0	0	3	5
mid_Alb	582	A	6975	2	0	0	2	0	0	1	0
mid_Alb	583	T	7000	0	0	0	0	0	0	5	11
mid_Alb	584	A	6923	8	0	4	4	0	0	0	0
mid_Alb	585	A	6955	9	0	0	9	0	0	0	0
mid_Alb	586	T	7268	3	2	0	1	0	0	9	9
mid_Alb	587	A	7290	5	0	2	2	1	0	0	0
mid_Alb	588	G	7397	0	0	0	0	0	0	0	0
mid_Alb	589	G	7484	1	0	0	0	1	0	0	1
mid_Alb	590	A	7484	0	0	0	0	0	0	0	1
mid_Alb	591	C	7546	5	0	0	4	1	0	2	0
mid_Alb	592	A	7618	4	0	0	4	0	0	1	0
mid_Alb	593	A	7626	1	0	0	1	0	0	0	0
mid_Alb	594	T	7492	1	1	0	0	0	0	0	0
mid_Alb	595	G	7496	0	0	0	0	0	0	13	11
mid_Alb	596	T	7465	0	0	0	0	0	0	6	20
mid_Alb	597	T	7365	1	0	0	1	0	0	9	38
mid_Alb	598	G	7261	3	0	1	0	2	0	4	4
mid_Alb	599	G	7232	1	1	0	0	0	0	0	0
mid_Alb	600	A	7311	3	0	0	2	1	0	1	1
mid_Alb	601	G	7013	6	5	1	0	0	0	3	51
mid_Alb	602	A	7146	2	0	0	1	1	0	1	0
mid_Alb	603	A	7245	2	0	0	2	0	0	0	0
mid_Alb	604	A	7273	0	0	0	0	0	0	0	0
mid_Alb	605	A	7286	5	0	3	2	0	0	2	0
mid_Alb	606	T	7434	1	0	1	0	0	0	10	5
mid_Alb	607	G	7388	4	0	4	0	0	0	2	2
mid_Alb	608	A	7406	0	0	0	0	0	0	0	0
mid_Alb	609	G	7400	3	1	0	0	2	0	2	1
mid_Alb	610	A	7408	0	0	0	0	0	0	0	0
mid_Alb	611	T	7418	2	0	2	0	0	0	2	0
mid_Alb	612	C	7411	11	5	0	4	2	0	0	0
mid_Alb	613	A	7421	7	0	1	6	0	0	0	0
mid_Alb	614	C	7472	0	0	0	0	0	0	3	1
mid_Alb	615	A	7443	2	0	2	0	0	0	1	3
mid_Alb	616	G	7419	0	0	0	0	0	0	0	0
mid_Alb	617	T	7417	1	0	1	0	0	0	0	0
mid_Alb	618	G	7412	1	1	0	0	0	0	0	2
mid_Alb	619	A	7413	1	0	0	1	0	0	0	0
mid_Alb	620	A	7407	2	0	0	1	1	0	1	2
mid_Alb	621	T	7403	2	1	1	0	0	0	0	0
mid_Alb	622	C	7395	4	2	0	0	2	0	1	1
mid_Alb	623	T	7378	2	2	0	0	0	0	2	0
mid_Alb	624	G	7382	1	0	0	0	1	0	2	3
mid_Alb	625	T	7343	2	0	1	1	0	0	4	0
mid_Alb	626	A	7335	1	0	0	0	1	0	1	0
mid_Alb	627	T	7347	4	0	4	0	0	0	0	0
mid_Alb	628	G	7369	0	0	0	0	0	0	2	4
mid_Alb	629	T	7374	3	1	2	0	0	0	0	8
mid_Alb	630	A	7347	3	0	0	1	2	0	1	5
mid_Alb	631	C	7275	8	2	0	0	6	0	5	13
mid_Alb	632	T	7218	3	0	1	2	0	0	1	0
mid_Alb	633	T	7175	7	4	1	2	0	0	6	1
mid_Alb	634	A	7151	5	0	0	5	0	0	0	1
mid_Alb	635	A	7154	0	0	0	0	0	0	1	1
mid_Alb	636	C	7206	10	0	0	0	10	0	2	0
mid_Alb	637	G	7202	11	9	0	0	2	0	1	2
mid_Alb	638	C	7216	8	0	0	1	7	0	2	0
mid_Alb	639	A	7271	1	0	1	0	0	0	0	0
mid_Alb	640	G	7234	14	1	1	0	12	0	4	2
mid_Alb	641	A	7284	1	0	0	1	0	0	2	0
mid_Alb	642	C	7314	2	1	0	0	1	0	4	0
mid_Alb	643	A	7290	0	0	0	0	0	0	1	6
mid_Alb	644	G	7283	2	1	0	0	1	0	1	1
mid_Alb	645	T	7335	4	0	3	1	0	0	21	5
mid_Alb	646	A	7313	1	0	0	0	1	0	8	3
mid_Alb	647	G	7241	5	2	2	0	1	0	3	4
mid_Alb	648	A	7211	0	0	0	0	0	0	9	5
mid_Alb	649	T	7180	2	0	0	2	0	0	2	1
mid_Alb	650	T	7149	3	0	3	0	0	0	22	22
mid_Alb	651	A	6765	4	0	0	0	4	0	32	76
mid_Alb	652	G	6780	0	0	0	0	0	0	1	0
mid_Alb	653	G	6774	0	0	0	0	0	0	0	0
mid_Alb	654	G	6662	0	0	0	0	0	0	0	3
mid_Alb	655	G	6662	14	14	0	0	0	0	2	13
mid_Alb	656	A	6918	8	0	0	8	0	0	2	0
mid_Alb	657	A	7030	2	0	0	2	0	0	1	0
mid_Alb	658	A	6947	8	0	0	8	0	0	0	0
mid_Alb	659	G	6918	16	7	2	0	7	0	1	10
mid_Alb	660	A	6954	16	0	0	16	0	0	2	0
mid_Alb	661	C	6936	3	1	0	0	2	0	0	0
mid_Alb	662	C	6901	31	1	0	18	12	0	1	3
mid_Alb	663	A	6956	0	0	0	0	0	0	6	36
mid_Alb	664	C	6864	1	0	0	0	1	0	0	5
mid_Alb	665	C	6825	9	1	0	8	0	0	0	3
mid_Alb	666	A	6887	3	0	1	1	1	0	0	0
mid_Alb	667	A	6885	4	0	0	4	0	0	3	5
mid_Alb	668	G	6892	4	3	0	0	1	0	0	0
mid_Alb	669	G	6962	2	1	1	0	0	0	1	0
mid_Alb	670	G	6914	5	5	0	0	0	0	0	0
mid_Alb	671	A	6915	1	0	0	1	0	0	1	0
mid_Alb	672	T	6941	0	0	0	0	0	0	6	7
mid_Alb	673	A	6898	2	0	0	2	0	0	0	3
mid_Alb	674	G	6850	9	3	0	0	6	0	0	1
mid_Alb	675	A	6879	1	0	0	1	0	0	0	1
mid_Alb	676	C	6863	0	0	0	0	0	0	0	0
mid_Alb	677	A	6835	2	0	0	2	0	0	0	0
mid_Alb	678	C	6791	0	0	0	0	0	0	0	0
mid_Alb	679	A	6750	0	0	0	0	0	0	0	0
mid_Alb	680	T	6642	0	0	0	0	0	0	0	0

## Sheet: 3_Alb_base_counts
chromosome	position	ref_base	matches	total_mismatches	A	C	G	T	N	insertions	deletions
3_Alb	1	C	1063	0	0	0	0	0	0	0	0
3_Alb	2	A	2045	0	0	0	0	0	0	0	0
3_Alb	3	T	2158	0	0	0	0	0	0	0	0
3_Alb	4	T	2274	0	0	0	0	0	0	0	0
3_Alb	5	T	2287	0	0	0	0	0	0	0	0
3_Alb	6	T	2301	0	0	0	0	0	0	0	0
3_Alb	7	C	2297	1	0	0	0	1	0	2	0
3_Alb	8	T	2327	2	0	1	1	0	0	5	0
3_Alb	9	G	2329	1	1	0	0	0	0	0	0
3_Alb	10	T	2321	0	0	0	0	0	0	0	0
3_Alb	11	G	2323	3	3	0	0	0	0	0	0
3_Alb	12	C	2375	0	0	0	0	0	0	0	0
3_Alb	13	A	2390	0	0	0	0	0	0	0	0
3_Alb	14	C	2399	1	0	0	0	1	0	4	0
3_Alb	15	G	2399	3	2	1	0	0	0	0	0
3_Alb	16	T	2462	0	0	0	0	0	0	3	2
3_Alb	17	G	2429	1	0	1	0	0	0	0	0
3_Alb	18	G	2424	1	1	0	0	0	0	0	0
3_Alb	19	T	2420	0	0	0	0	0	0	0	3
3_Alb	20	C	2396	3	2	0	0	1	0	0	1
3_Alb	21	A	2413	1	0	0	1	0	0	1	3
3_Alb	22	G	2414	2	2	0	0	0	0	0	1
3_Alb	23	G	2416	1	1	0	0	0	0	0	1
3_Alb	24	T	2422	0	0	0	0	0	0	0	0
3_Alb	25	G	2448	0	0	0	0	0	0	4	0
3_Alb	26	T	2444	0	0	0	0	0	0	1	7
3_Alb	27	A	2405	7	0	0	4	3	0	0	0
3_Alb	28	G	2392	9	4	5	0	0	0	3	12
3_Alb	29	C	2383	1	0	0	0	1	0	0	0
3_Alb	30	T	2376	1	0	1	0	0	0	3	1
3_Alb	31	C	2351	3	2	0	0	1	0	4	0
3_Alb	32	T	2325	0	0	0	0	0	0	2	1
3_Alb	33	C	2314	0	0	0	0	0	0	4	1
3_Alb	34	T	2318	0	0	0	0	0	0	3	4
3_Alb	35	G	2360	0	0	0	0	0	0	0	0
3_Alb	36	G	2399	1	0	1	0	0	0	0	0
3_Alb	37	A	2436	0	0	0	0	0	0	1	0
3_Alb	38	A	2469	0	0	0	0	0	0	0	0
3_Alb	39	C	2472	2	0	0	0	2	0	0	0
3_Alb	40	T	2479	0	0	0	0	0	0	1	3
3_Alb	41	C	2475	1	0	0	1	0	0	0	0
3_Alb	42	A	2487	1	0	1	0	0	0	0	0
3_Alb	43	C	2484	1	0	0	0	1	0	0	0
3_Alb	44	A	2490	0	0	0	0	0	0	1	0
3_Alb	45	C	2482	0	0	0	0	0	0	0	0
3_Alb	46	A	2485	0	0	0	0	0	0	1	1
3_Alb	47	C	2480	1	1	0	0	0	0	0	0
3_Alb	48	T	2487	1	0	1	0	0	0	0	4
3_Alb	49	G	2468	6	0	5	0	1	0	1	0
3_Alb	50	A	2487	0	0	0	0	0	0	0	0
3_Alb	51	A	2484	0	0	0	0	0	0	0	0
3_Alb	52	T	2483	2	1	0	1	0	0	1	0
3_Alb	53	A	2491	1	0	1	0	0	0	0	0
3_Alb	54	A	2509	0	0	0	0	0	0	0	0
3_Alb	55	C	2509	1	0	0	0	1	0	0	0
3_Alb	56	T	2510	1	0	1	0	0	0	0	2
3_Alb	57	C	2498	2	0	0	0	2	0	1	0
3_Alb	58	C	2502	1	0	0	1	0	0	0	0
3_Alb	59	A	2505	0	0	0	0	0	0	0	0
3_Alb	60	C	2507	0	0	0	0	0	0	1	0
3_Alb	61	C	2501	1	1	0	0	0	0	1	3
3_Alb	62	A	2498	0	0	0	0	0	0	2	0
3_Alb	63	A	2479	1	0	0	0	1	0	0	0
3_Alb	64	T	2465	0	0	0	0	0	0	0	0
3_Alb	65	C	2451	3	0	0	2	1	0	0	0
3_Alb	66	T	2458	0	0	0	0	0	0	3	2
3_Alb	67	A	2456	2	0	1	0	1	0	0	0
3_Alb	68	G	2460	1	1	0	0	0	0	0	0
3_Alb	69	A	2469	0	0	0	0	0	0	0	1
3_Alb	70	T	2462	1	0	1	0	0	0	0	0
3_Alb	71	G	2474	1	0	0	0	1	0	3	4
3_Alb	72	T	2459	0	0	0	0	0	0	1	2
3_Alb	73	T	2440	1	0	1	0	0	0	1	0
3_Alb	74	G	2439	1	1	0	0	0	0	3	4
3_Alb	75	T	2392	1	0	1	0	0	0	2	5
3_Alb	76	T	2386	1	1	0	0	0	0	0	0
3_Alb	77	C	2369	1	1	0	0	0	0	0	0
3_Alb	78	T	2373	0	0	0	0	0	0	3	6
3_Alb	79	C	2376	1	0	0	0	1	0	1	1
3_Alb	80	T	2416	1	1	0	0	0	0	0	0
3_Alb	81	A	2426	1	0	0	0	1	0	1	1
3_Alb	82	C	2440	2	0	0	0	2	0	1	1
3_Alb	83	G	2446	1	1	0	0	0	0	0	0
3_Alb	84	T	2462	0	0	0	0	0	0	0	0
3_Alb	85	A	2467	1	0	0	1	0	0	0	0
3_Alb	86	A	2468	1	0	1	0	0	0	0	0
3_Alb	87	C	2487	0	0	0	0	0	0	1	0
3_Alb	88	T	2497	0	0	0	0	0	0	0	0
3_Alb	89	G	2499	0	0	0	0	0	0	1	0
3_Alb	90	T	2498	0	0	0	0	0	0	3	0
3_Alb	91	A	2463	3	0	0	3	0	0	0	0
3_Alb	92	A	2461	0	0	0	0	0	0	1	0
3_Alb	93	T	2459	0	0	0	0	0	0	5	1
3_Alb	94	A	2439	2	0	2	0	0	0	2	2
3_Alb	95	G	2427	1	1	0	0	0	0	0	2
3_Alb	96	A	2448	0	0	0	0	0	0	0	0
3_Alb	97	A	2449	0	0	0	0	0	0	0	0
3_Alb	98	A	2463	0	0	0	0	0	0	0	0
3_Alb	99	C	2457	1	0	0	0	1	0	0	0
3_Alb	100	T	2475	0	0	0	0	0	0	0	1
3_Alb	101	G	2470	0	0	0	0	0	0	0	0
3_Alb	102	A	2474	0	0	0	0	0	0	0	0
3_Alb	103	C	2472	0	0	0	0	0	0	3	1
3_Alb	104	T	2460	0	0	0	0	0	0	1	1
3_Alb	105	T	2443	0	0	0	0	0	0	2	0
3_Alb	106	A	2442	1	0	0	0	1	0	0	0
3_Alb	107	C	2426	2	0	0	2	0	0	1	1
3_Alb	108	G	2396	1	1	0	0	0	0	1	0
3_Alb	109	T	2403	2	2	0	0	0	0	0	1
3_Alb	110	A	2427	1	0	1	0	0	0	0	1
3_Alb	111	G	2422	2	2	0	0	0	0	0	0
3_Alb	112	C	2442	6	0	0	0	6	0	5	1
3_Alb	113	T	2419	7	0	7	0	0	0	0	0
3_Alb	114	T	2439	0	0	0	0	0	0	0	0
3_Alb	115	T	2437	0	0	0	0	0	0	0	0
3_Alb	116	T	2464	0	0	0	0	0	0	2	0
3_Alb	117	A	2488	0	0	0	0	0	0	0	0
3_Alb	118	A	2502	3	0	0	2	1	0	2	1
3_Alb	119	T	2515	1	0	1	0	0	0	0	0
3_Alb	120	T	2511	0	0	0	0	0	0	0	0
3_Alb	121	T	2520	0	0	0	0	0	0	0	0
3_Alb	122	T	2520	0	0	0	0	0	0	0	0
3_Alb	123	T	2515	1	0	1	0	0	0	0	0
3_Alb	124	A	2527	0	0	0	0	0	0	4	9
3_Alb	125	T	2506	0	0	0	0	0	0	1	0
3_Alb	126	T	2500	0	0	0	0	0	0	0	0
3_Alb	127	T	2494	0	0	0	0	0	0	0	1
3_Alb	128	T	2487	0	0	0	0	0	0	0	1
3_Alb	129	C	2465	2	0	0	1	1	0	0	0
3_Alb	130	T	2474	0	0	0	0	0	0	0	9
3_Alb	131	G	2442	1	1	0	0	0	0	2	5
3_Alb	132	C	2440	0	0	0	0	0	0	1	2
3_Alb	133	C	2440	0	0	0	0	0	0	0	0
3_Alb	134	A	2474	0	0	0	0	0	0	0	0
3_Alb	135	C	2474	0	0	0	0	0	0	0	0
3_Alb	136	A	2499	0	0	0	0	0	0	1	1
3_Alb	137	C	2299	208	208	0	0	0	0	0	0
3_Alb	138	T	2518	0	0	0	0	0	0	0	1
3_Alb	139	G	2518	1	1	0	0	0	0	1	1
3_Alb	140	C	2513	0	0	0	0	0	0	0	0
3_Alb	141	T	2512	3	0	3	0	0	0	0	1
3_Alb	142	G	2513	0	0	0	0	0	0	1	2
3_Alb	143	C	2511	0	0	0	0	0	0	2	1
3_Alb	144	C	2504	0	0	0	0	0	0	1	2
3_Alb	145	T	2492	0	0	0	0	0	0	0	3
3_Alb	146	A	2487	0	0	0	0	0	0	0	0
3_Alb	147	T	2481	0	0	0	0	0	0	0	0
3_Alb	148	T	2481	0	0	0	0	0	0	1	0
3_Alb	149	A	2486	1	0	1	0	0	0	0	0
3_Alb	150	A	2491	0	0	0	0	0	0	0	0
3_Alb	151	A	2496	1	0	0	1	0	0	0	0
3_Alb	152	T	2513	0	0	0	0	0	0	0	0
3_Alb	153	A	2512	1	0	0	0	1	0	1	0
3_Alb	154	C	2519	1	0	0	0	1	0	0	1
3_Alb	155	C	2511	3	1	0	1	1	0	1	3
3_Alb	156	T	2504	2	0	1	1	0	0	0	1
3_Alb	157	A	2320	180	0	0	180	0	0	1	0
3_Alb	158	T	2490	1	0	1	0	0	0	0	0
3_Alb	159	T	2490	0	0	0	0	0	0	0	0
3_Alb	160	A	2496	1	0	0	1	0	0	0	0
3_Alb	161	T	2490	0	0	0	0	0	0	0	1
3_Alb	162	C	2503	1	0	0	0	1	0	0	0
3_Alb	163	A	2526	0	0	0	0	0	0	0	0
3_Alb	164	C	2525	0	0	0	0	0	0	0	1
3_Alb	165	T	2526	2	0	1	1	0	0	1	0
3_Alb	166	A	2535	0	0	0	0	0	0	1	0
3_Alb	167	T	2540	0	0	0	0	0	0	0	0
3_Alb	168	T	2540	0	0	0	0	0	0	0	0
3_Alb	169	T	2538	0	0	0	0	0	0	0	0
3_Alb	170	G	2526	0	0	0	0	0	0	0	0
3_Alb	171	G	2523	0	0	0	0	0	0	1	4
3_Alb	172	T	2514	0	0	0	0	0	0	0	0
3_Alb	173	T	2510	0	0	0	0	0	0	0	0
3_Alb	174	T	2515	0	0	0	0	0	0	1	0
3_Alb	175	C	2504	3	0	0	1	2	0	0	6
3_Alb	176	A	2512	0	0	0	0	0	0	0	0
3_Alb	177	A	2512	0	0	0	0	0	0	0	0
3_Alb	178	A	2511	0	0	0	0	0	0	0	5
3_Alb	179	T	2504	0	0	0	0	0	0	0	0
3_Alb	180	T	2518	0	0	0	0	0	0	0	2
3_Alb	181	T	2517	0	0	0	0	0	0	0	0
3_Alb	182	G	2504	0	0	0	0	0	0	0	0
3_Alb	183	T	2502	3	1	1	1	0	0	6	0
3_Alb	184	G	2468	2	1	1	0	0	0	1	1
3_Alb	185	A	2467	0	0	0	0	0	0	4	0
3_Alb	186	C	2461	1	0	0	0	1	0	1	0
3_Alb	187	A	2455	2	0	0	2	0	0	1	0
3_Alb	188	C	2448	1	0	0	0	1	0	5	1
3_Alb	189	A	2444	0	0	0	0	0	0	1	2
3_Alb	190	G	2444	2	2	0	0	0	0	5	1
3_Alb	191	A	2448	0	0	0	0	0	0	1	0
3_Alb	192	A	2459	0	0	0	0	0	0	0	1
3_Alb	193	G	2462	2	1	0	0	1	0	0	1
3_Alb	194	A	2460	0	0	0	0	0	0	0	1
3_Alb	195	G	2472	0	0	0	0	0	0	1	0
3_Alb	196	C	2471	0	0	0	0	0	0	0	0
3_Alb	197	A	2474	0	0	0	0	0	0	2	0
3_Alb	198	T	2477	0	0	0	0	0	0	0	0
3_Alb	199	A	2486	0	0	0	0	0	0	0	0
3_Alb	200	G	2472	0	0	0	0	0	0	2	0
3_Alb	201	T	2470	0	0	0	0	0	0	0	0
3_Alb	202	T	2466	0	0	0	0	0	0	2	4
3_Alb	203	A	2442	2	0	0	1	1	0	0	0
3_Alb	204	G	2421	3	1	1	0	1	0	1	0
3_Alb	205	A	2445	0	0	0	0	0	0	0	0
3_Alb	206	A	2452	0	0	0	0	0	0	1	0
3_Alb	207	A	2466	0	0	0	0	0	0	0	1
3_Alb	208	T	2476	0	0	0	0	0	0	0	0
3_Alb	209	A	2490	1	0	0	0	1	0	2	1
3_Alb	210	C	2486	0	0	0	0	0	0	0	5
3_Alb	211	T	2481	0	0	0	0	0	0	0	1
3_Alb	212	T	2490	1	0	0	1	0	0	0	2
3_Alb	213	G	2489	0	0	0	0	0	0	0	0
3_Alb	214	C	2494	0	0	0	0	0	0	0	0
3_Alb	215	A	2508	0	0	0	0	0	0	0	0
3_Alb	216	A	2519	0	0	0	0	0	0	0	0
3_Alb	217	A	2518	1	0	0	1	0	0	0	1
3_Alb	218	G	2522	1	0	0	0	1	0	0	0
3_Alb	219	C	2524	0	0	0	0	0	0	0	0
3_Alb	220	C	2524	0	0	0	0	0	0	1	0
3_Alb	221	T	2520	0	0	0	0	0	0	2	0
3_Alb	222	A	2503	0	0	0	0	0	0	1	0
3_Alb	223	G	2485	1	1	0	0	0	0	0	0
3_Alb	224	A	2488	0	0	0	0	0	0	0	0
3_Alb	225	A	2495	0	0	0	0	0	0	0	0
3_Alb	226	T	2500	0	0	0	0	0	0	0	0
3_Alb	227	C	2492	0	0	0	0	0	0	0	0
3_Alb	228	A	2506	0	0	0	0	0	0	1	1
3_Alb	229	T	2495	0	0	0	0	0	0	1	1
3_Alb	230	G	2485	1	1	0	0	0	0	1	1
3_Alb	231	A	2476	0	0	0	0	0	0	0	0
3_Alb	232	A	2476	1	0	0	1	0	0	1	0
3_Alb	233	C	2479	2	2	0	0	0	0	0	0
3_Alb	234	T	2489	1	0	1	0	0	0	0	2
3_Alb	235	C	2487	4	0	0	3	1	0	0	0
3_Alb	236	A	2499	2	0	0	2	0	0	1	1
3_Alb	237	T	2498	2	1	1	0	0	0	0	0
3_Alb	238	T	2500	0	0	0	0	0	0	0	0
3_Alb	239	T	2501	1	1	0	0	0	0	3	0
3_Alb	240	A	2503	0	0	0	0	0	0	0	0
3_Alb	241	A	2509	1	0	0	1	0	0	0	0
3_Alb	242	A	2516	1	0	0	0	1	0	1	1
3_Alb	243	C	2516	3	2	0	0	1	0	0	0
3_Alb	244	C	2525	0	0	0	0	0	0	1	2
3_Alb	245	T	2520	2	0	2	0	0	0	0	3
3_Alb	246	T	2508	0	0	0	0	0	0	0	3
3_Alb	247	G	2484	0	0	0	0	0	0	2	4
3_Alb	248	C	2470	0	0	0	0	0	0	0	0
3_Alb	249	C	2468	0	0	0	0	0	0	0	0
3_Alb	250	C	2467	0	0	0	0	0	0	0	0
3_Alb	251	T	2458	0	0	0	0	0	0	0	5
3_Alb	252	G	2460	3	2	0	0	1	0	0	1
3_Alb	253	A	2502	1	0	0	1	0	0	0	0
3_Alb	254	A	2516	0	0	0	0	0	0	0	1
3_Alb	255	A	2520	0	0	0	0	0	0	0	0
3_Alb	256	T	2513	1	0	1	0	0	0	0	0
3_Alb	257	G	2526	2	1	1	0	0	0	2	5
3_Alb	258	T	2525	1	0	1	0	0	0	0	0
3_Alb	259	T	2524	0	0	0	0	0	0	1	0
3_Alb	260	T	2504	5	2	3	0	0	0	3	0
3_Alb	261	C	2474	4	2	0	0	2	0	20	33
3_Alb	262	T	2431	2	0	2	0	0	0	0	0
3_Alb	263	T	2418	0	0	0	0	0	0	0	0
3_Alb	264	T	2416	0	0	0	0	0	0	0	0
3_Alb	265	T	2439	0	0	0	0	0	0	1	3
3_Alb	266	T	2441	0	0	0	0	0	0	1	7
3_Alb	267	G	2439	2	0	2	0	0	0	0	0
3_Alb	268	A	2447	0	0	0	0	0	0	0	0
3_Alb	269	A	2447	0	0	0	0	0	0	0	0
3_Alb	270	T	2453	0	0	0	0	0	0	0	0
3_Alb	271	T	2451	5	0	5	0	0	0	1	2
3_Alb	272	G	2473	6	0	5	0	1	0	0	1
3_Alb	273	A	2493	2	0	2	0	0	0	0	1
3_Alb	274	G	2489	2	1	1	0	0	0	0	0
3_Alb	275	T	2413	83	83	0	0	0	0	0	0
3_Alb	276	T	2495	1	0	0	1	0	0	0	0
3_Alb	277	A	2511	0	0	0	0	0	0	2	6
3_Alb	278	T	2505	0	0	0	0	0	0	0	0
3_Alb	279	T	2505	0	0	0	0	0	0	0	0
3_Alb	280	T	2509	0	0	0	0	0	0	0	0
3_Alb	281	T	2508	0	0	0	0	0	0	0	1
3_Alb	282	A	2500	0	0	0	0	0	0	1	0
3_Alb	283	C	2505	0	0	0	0	0	0	0	0
3_Alb	284	A	2502	0	0	0	0	0	0	1	0
3_Alb	285	C	2502	0	0	0	0	0	0	0	0
3_Alb	286	A	2495	0	0	0	0	0	0	2	1
3_Alb	287	T	2486	2	0	2	0	0	0	3	1
3_Alb	288	G	2446	6	1	3	0	2	0	0	0
3_Alb	289	A	2459	0	0	0	0	0	0	0	0
3_Alb	290	A	2458	0	0	0	0	0	0	0	0
3_Alb	291	T	2466	2	0	2	0	0	0	0	1
3_Alb	292	G	2465	6	0	4	0	2	0	0	0
3_Alb	293	G	2489	3	3	0	0	0	0	0	0
3_Alb	294	A	2515	0	0	0	0	0	0	0	0
3_Alb	295	C	2514	0	0	0	0	0	0	1	0
3_Alb	296	A	2510	0	0	0	0	0	0	0	0
3_Alb	297	G	2511	0	0	0	0	0	0	0	0
3_Alb	298	T	2515	1	1	0	0	0	0	0	1
3_Alb	299	T	2512	0	0	0	0	0	0	0	0
3_Alb	300	A	2509	1	0	0	1	0	0	0	0
3_Alb	301	C	2511	0	0	0	0	0	0	0	0
3_Alb	302	C	2509	0	0	0	0	0	0	0	1
3_Alb	303	A	2505	1	0	1	0	0	0	1	0
3_Alb	304	T	2502	1	1	0	0	0	0	2	9
3_Alb	305	T	2497	0	0	0	0	0	0	1	0
3_Alb	306	A	2494	1	0	1	0	0	0	1	0
3_Alb	307	T	2500	0	0	0	0	0	0	0	0
3_Alb	308	A	2502	0	0	0	0	0	0	1	0
3_Alb	309	T	2500	0	0	0	0	0	0	0	0
3_Alb	310	A	2475	0	0	0	0	0	0	0	2
3_Alb	311	T	2488	0	0	0	0	0	0	1	0
3_Alb	312	C	2462	4	0	0	2	2	0	5	0
3_Alb	313	T	2458	0	0	0	0	0	0	1	0
3_Alb	314	G	2419	3	2	1	0	0	0	1	0
3_Alb	315	A	2418	0	0	0	0	0	0	0	0
3_Alb	316	A	2423	5	0	0	5	0	0	0	0
3_Alb	317	T	2465	1	0	1	0	0	0	0	1
3_Alb	318	C	2459	7	4	0	3	0	0	1	0
3_Alb	319	A	2481	0	0	0	0	0	0	3	2
3_Alb	320	T	2463	0	0	0	0	0	0	0	0
3_Alb	321	T	2452	1	1	0	0	0	0	0	0
3_Alb	322	T	2442	3	0	3	0	0	0	0	2
3_Alb	323	C	2460	0	0	0	0	0	0	2	0
3_Alb	324	A	2449	1	0	1	0	0	0	0	0
3_Alb	325	C	2261	188	1	0	0	187	0	0	0
3_Alb	326	A	2457	1	0	0	1	0	0	1	1
3_Alb	327	T	2471	1	1	0	0	0	0	2	1
3_Alb	328	T	2459	5	0	5	0	0	0	0	1
3_Alb	329	C	2471	7	0	0	0	7	0	3	0
3_Alb	330	C	2489	0	0	0	0	0	0	1	0
3_Alb	331	C	2493	2	0	0	0	2	0	0	0
3_Alb	332	T	2468	3	0	3	0	0	0	2	104
3_Alb	333	C	2365	3	0	0	0	3	0	0	0
3_Alb	334	C	2387	0	0	0	0	0	0	1	0
3_Alb	335	C	2382	1	0	0	0	1	0	1	0
3_Alb	336	A	2319	0	0	0	0	0	0	0	0
3_Alb	337	T	2345	0	0	0	0	0	0	0	0
3_Alb	338	G	2511	2	0	2	0	0	0	0	0
3_Alb	339	G	2506	0	0	0	0	0	0	0	0
3_Alb	340	C	2494	0	0	0	0	0	0	1	0
3_Alb	341	C	2475	1	0	0	0	1	0	0	0
3_Alb	342	T	2477	1	0	0	1	0	0	1	0
3_Alb	343	A	2497	0	0	0	0	0	0	0	0
3_Alb	344	A	2493	0	0	0	0	0	0	1	0
3_Alb	345	C	2502	0	0	0	0	0	0	0	0
3_Alb	346	A	2503	1	0	0	1	0	0	0	0
3_Alb	347	A	2505	1	0	0	1	0	0	0	0
3_Alb	348	C	2509	0	0	0	0	0	0	2	0
3_Alb	349	A	2503	2	0	2	0	0	0	0	0
3_Alb	350	G	2486	4	3	0	0	1	0	1	1
3_Alb	351	T	2499	0	0	0	0	0	0	0	0
3_Alb	352	T	2475	0	0	0	0	0	0	1	0
3_Alb	353	T	2479	0	0	0	0	0	0	1	0
3_Alb	354	A	2478	1	0	0	1	0	0	2	2
3_Alb	355	T	2488	1	1	0	0	0	0	2	0
3_Alb	356	C	2490	2	2	0	0	0	0	1	1
3_Alb	357	T	2482	0	0	0	0	0	0	0	4
3_Alb	358	T	2473	2	0	2	0	0	0	0	0
3_Alb	359	C	2470	1	0	0	0	1	0	1	1
3_Alb	360	T	2476	0	0	0	0	0	0	0	0
3_Alb	361	T	2497	0	0	0	0	0	0	0	0
3_Alb	362	A	2483	2	0	0	0	2	0	18	5
3_Alb	363	T	2468	2	1	0	1	0	0	0	0
3_Alb	364	T	2473	0	0	0	0	0	0	0	0
3_Alb	365	T	2462	0	0	0	0	0	0	2	1
3_Alb	366	T	2445	4	0	0	4	0	0	1	2
3_Alb	367	G	2468	2	0	2	0	0	0	0	0
3_Alb	368	G	2481	0	0	0	0	0	0	1	0
3_Alb	369	G	2485	0	0	0	0	0	0	0	0
3_Alb	370	C	2481	3	3	0	0	0	0	1	1
3_Alb	371	A	2494	1	0	1	0	0	0	0	0
3_Alb	372	C	2495	1	0	0	0	1	0	2	0
3_Alb	373	A	2489	1	0	0	1	0	0	0	0
3_Alb	374	A	2492	0	0	0	0	0	0	1	0
3_Alb	375	C	2495	0	0	0	0	0	0	1	1
3_Alb	376	A	2484	4	0	0	4	0	0	0	1
3_Alb	377	G	2478	0	0	0	0	0	0	2	1
3_Alb	378	A	2478	0	0	0	0	0	0	3	0
3_Alb	379	T	2475	0	0	0	0	0	0	0	0
3_Alb	380	G	2468	1	1	0	0	0	0	2	0
3_Alb	381	T	2389	80	0	0	80	0	0	2	5
3_Alb	382	C	2449	1	0	0	1	0	0	0	0
3_Alb	383	A	2461	0	0	0	0	0	0	0	0
3_Alb	384	G	2465	0	0	0	0	0	0	2	0
3_Alb	385	A	2479	0	0	0	0	0	0	0	1
3_Alb	386	G	2486	0	0	0	0	0	0	0	0
3_Alb	387	A	2501	0	0	0	0	0	0	0	0
3_Alb	388	G	2505	0	0	0	0	0	0	0	0
3_Alb	389	C	2512	0	0	0	0	0	0	0	0
3_Alb	390	C	2514	0	0	0	0	0	0	1	0
3_Alb	391	T	2515	0	0	0	0	0	0	0	3
3_Alb	392	G	2506	0	0	0	0	0	0	0	4
3_Alb	393	C	2482	5	0	0	0	5	0	38	33
3_Alb	394	T	2406	0	0	0	0	0	0	0	0
3_Alb	395	T	2398	0	0	0	0	0	0	1	1
3_Alb	396	T	2372	1	0	1	0	0	0	4	0
3_Alb	397	A	2261	1	0	1	0	0	0	0	1
3_Alb	398	G	2377	0	0	0	0	0	0	0	0
3_Alb	399	G	2407	1	1	0	0	0	0	1	1
3_Alb	400	A	2395	1	0	0	1	0	0	0	0
3_Alb	401	A	2395	0	0	0	0	0	0	0	0
3_Alb	402	T	2379	0	0	0	0	0	0	2	2
3_Alb	403	T	2368	0	0	0	0	0	0	0	0
3_Alb	404	C	2316	2	0	0	1	1	0	0	0
3_Alb	405	T	2319	3	2	0	1	0	0	6	3
3_Alb	406	A	2339	3	0	0	3	0	0	0	0
3_Alb	407	A	2339	0	0	0	0	0	0	0	0
3_Alb	408	G	2352	0	0	0	0	0	0	0	0
3_Alb	409	T	2377	0	0	0	0	0	0	3	0
3_Alb	410	A	2423	1	0	1	0	0	0	0	1
3_Alb	411	G	2431	2	1	0	0	1	0	0	0
3_Alb	412	A	2440	0	0	0	0	0	0	0	0
3_Alb	413	A	2438	0	0	0	0	0	0	0	1
3_Alb	414	C	2457	0	0	0	0	0	0	0	0
3_Alb	415	T	2480	0	0	0	0	0	0	0	0
3_Alb	416	G	2497	0	0	0	0	0	0	2	1
3_Alb	417	T	2494	1	0	1	0	0	0	2	0
3_Alb	418	A	2485	1	0	0	1	0	0	1	0
3_Alb	419	A	2493	1	0	0	0	1	0	0	0
3_Alb	420	T	2495	1	1	0	0	0	0	2	0
3_Alb	421	T	2501	0	0	0	0	0	0	0	3
3_Alb	422	A	2513	0	0	0	0	0	0	0	0
3_Alb	423	A	2513	0	0	0	0	0	0	0	1
3_Alb	424	G	2509	3	3	0	0	0	0	0	0
3_Alb	425	C	2517	0	0	0	0	0	0	1	1
3_Alb	426	A	2517	0	0	0	0	0	0	0	0
3_Alb	427	A	2524	0	0	0	0	0	0	0	0
3_Alb	428	T	2529	0	0	0	0	0	0	0	1
3_Alb	429	G	2524	0	0	0	0	0	0	0	0
3_Alb	430	C	2523	0	0	0	0	0	0	0	1
3_Alb	431	A	2525	0	0	0	0	0	0	2	0
3_Alb	432	A	2520	0	0	0	0	0	0	0	0
3_Alb	433	G	2518	0	0	0	0	0	0	2	0
3_Alb	434	G	2512	1	1	0	0	0	0	1	0
3_Alb	435	C	2503	0	0	0	0	0	0	1	0
3_Alb	436	A	2494	2	0	0	2	0	0	2	0
3_Alb	437	C	2484	2	0	0	0	2	0	4	2
3_Alb	438	G	2461	3	3	0	0	0	0	0	0
3_Alb	439	T	2469	1	0	0	1	0	0	0	0
3_Alb	440	A	2474	0	0	0	0	0	0	0	0
3_Alb	441	C	2470	7	0	0	0	7	0	2	0
3_Alb	442	G	2717	2	2	0	0	0	0	0	1
3_Alb	443	T	2723	1	0	0	1	0	0	0	0
3_Alb	444	T	2720	0	0	0	0	0	0	0	1
3_Alb	445	T	2714	0	0	0	0	0	0	1	1
3_Alb	446	A	2700	2	0	0	1	1	0	0	0
3_Alb	447	C	2698	2	0	0	0	2	0	2	0
3_Alb	448	T	2706	0	0	0	0	0	0	0	0
3_Alb	449	A	2715	0	0	0	0	0	0	0	0
3_Alb	450	T	2720	0	0	0	0	0	0	0	0
3_Alb	451	G	2732	0	0	0	0	0	0	0	2
3_Alb	452	T	2772	2	0	2	0	0	0	0	0
3_Alb	453	C	2768	1	0	0	0	1	0	0	0
3_Alb	454	A	2782	0	0	0	0	0	0	0	0
3_Alb	455	T	2777	0	0	0	0	0	0	0	0
3_Alb	456	T	2769	3	3	0	0	0	0	0	0
3_Alb	457	G	2776	1	0	0	0	1	0	0	0
3_Alb	458	C	2779	0	0	0	0	0	0	0	0
3_Alb	459	C	2779	0	0	0	0	0	0	3	0
3_Alb	460	T	2777	1	0	1	0	0	0	0	0
3_Alb	461	A	2780	0	0	0	0	0	0	1	0
3_Alb	462	T	2777	0	0	0	0	0	0	0	0
3_Alb	463	G	2782	0	0	0	0	0	0	0	0
3_Alb	464	G	2780	0	0	0	0	0	0	0	0
3_Alb	465	C	2777	0	0	0	0	0	0	0	0
3_Alb	466	T	2772	4	3	0	1	0	0	1	0
3_Alb	467	A	2763	1	0	0	1	0	0	0	0
3_Alb	468	T	2760	0	0	0	0	0	0	1	0
3_Alb	469	G	2747	1	1	0	0	0	0	5	2
3_Alb	470	A	2757	0	0	0	0	0	0	0	0
3_Alb	471	A	2755	0	0	0	0	0	0	0	0
3_Alb	472	G	2755	2	1	0	0	1	0	3	0
3_Alb	473	T	2754	0	0	0	0	0	0	0	0
3_Alb	474	G	2741	2	2	0	0	0	0	0	0
3_Alb	475	C	2733	1	0	0	0	1	0	3	0
3_Alb	476	A	2733	0	0	0	0	0	0	0	0
3_Alb	477	A	2742	1	0	0	1	0	0	0	1
3_Alb	478	A	2735	2	0	0	1	1	0	0	1
3_Alb	479	T	2721	2	1	1	0	0	0	0	0
3_Alb	480	C	2710	3	1	0	2	0	0	0	0
3_Alb	481	C	2705	2	0	0	1	1	0	4	0
3_Alb	482	T	2706	2	0	1	1	0	0	4	1
3_Alb	483	A	2730	0	0	0	0	0	0	0	0
3_Alb	484	A	2724	0	0	0	0	0	0	0	0
3_Alb	485	C	2729	0	0	0	0	0	0	0	0
3_Alb	486	A	2732	0	0	0	0	0	0	0	0
3_Alb	487	G	2724	1	1	0	0	0	0	0	0
3_Alb	488	T	2717	0	0	0	0	0	0	2	2
3_Alb	489	C	2695	1	0	0	0	1	0	0	0
3_Alb	490	C	2690	1	1	0	0	0	0	0	0
3_Alb	491	T	2677	0	0	0	0	0	0	1	0
3_Alb	492	G	2680	1	0	0	0	1	0	0	2
3_Alb	493	C	2647	5	1	0	0	4	0	0	0
3_Alb	494	T	2648	2	1	0	1	0	0	2	2
3_Alb	495	A	2666	1	0	0	1	0	0	1	0
3_Alb	496	A	2679	1	0	0	1	0	0	0	0
3_Alb	497	T	2705	1	0	0	1	0	0	0	2
3_Alb	498	A	2737	2	0	1	1	0	0	0	1
3_Alb	499	C	2721	2	1	0	0	1	0	39	8
3_Alb	500	T	2665	1	1	0	0	0	0	2	0
3_Alb	501	T	2649	0	0	0	0	0	0	1	0
3_Alb	502	T	2607	0	0	0	0	0	0	0	6
3_Alb	503	T	2601	0	0	0	0	0	0	0	2
3_Alb	504	C	2622	3	1	0	0	2	0	1	1
3_Alb	505	T	2662	1	1	0	0	0	0	2	189
3_Alb	506	A	2527	2	0	0	2	0	0	0	0
3_Alb	507	A	2541	0	0	0	0	0	0	0	0
3_Alb	508	C	2545	0	0	0	0	0	0	0	0
3_Alb	509	A	2557	0	0	0	0	0	0	1	1
3_Alb	510	T	2559	0	0	0	0	0	0	6	1
3_Alb	511	C	2556	0	0	0	0	0	0	0	0
3_Alb	512	C	2557	2	0	0	1	1	0	1	0
3_Alb	513	A	2557	0	0	0	0	0	0	0	0
3_Alb	514	T	2756	0	0	0	0	0	0	0	0
3_Alb	515	C	2764	2	0	0	0	2	0	0	0
3_Alb	516	A	2765	0	0	0	0	0	0	0	4
3_Alb	517	T	2760	0	0	0	0	0	0	1	4
3_Alb	518	T	2753	0	0	0	0	0	0	0	0
3_Alb	519	T	2749	0	0	0	0	0	0	0	0
3_Alb	520	C	2740	1	1	0	0	0	0	1	0
3_Alb	521	T	2749	0	0	0	0	0	0	0	0
3_Alb	522	T	2755	0	0	0	0	0	0	0	0
3_Alb	523	T	2767	0	0	0	0	0	0	0	0
3_Alb	524	G	2752	0	0	0	0	0	0	10	15
3_Alb	525	T	2727	0	0	0	0	0	0	0	0
3_Alb	526	T	2721	0	0	0	0	0	0	0	0
3_Alb	527	T	2711	0	0	0	0	0	0	0	0
3_Alb	528	T	2706	1	0	1	0	0	0	5	18
3_Alb	529	C	2647	1	0	0	0	1	0	1	0
3_Alb	530	A	2664	0	0	0	0	0	0	0	3
3_Alb	531	G	2665	0	0	0	0	0	0	1	0
3_Alb	532	G	2663	1	0	0	0	1	0	0	0
3_Alb	533	G	2636	4	1	0	0	3	0	1	0
3_Alb	534	T	2660	3	0	3	0	0	0	0	3
3_Alb	535	C	2664	1	0	0	0	1	0	2	0
3_Alb	536	C	2668	0	0	0	0	0	0	1	7
3_Alb	537	A	2683	1	0	0	1	0	0	0	0
3_Alb	538	A	2700	0	0	0	0	0	0	0	0
3_Alb	539	A	2708	0	0	0	0	0	0	0	1
3_Alb	540	C	2724	0	0	0	0	0	0	0	0
3_Alb	541	C	2728	2	0	0	0	2	0	0	0
3_Alb	542	T	2731	0	0	0	0	0	0	1	1
3_Alb	543	T	2728	1	1	0	0	0	0	1	0
3_Alb	544	G	2690	1	1	0	0	0	0	4	1
3_Alb	545	T	2643	0	0	0	0	0	0	0	1
3_Alb	546	C	2641	1	0	0	1	0	0	2	0
3_Alb	547	A	2613	1	0	1	0	0	0	2	1
3_Alb	548	C	2607	2	0	0	0	2	0	2	0
3_Alb	549	T	2628	3	0	0	3	0	0	6	2
3_Alb	550	A	2635	3	0	1	1	1	0	0	0
3_Alb	551	G	2571	4	3	0	0	1	0	0	0
3_Alb	552	A	2592	1	0	0	1	0	0	2	0
3_Alb	553	T	2558	0	0	0	0	0	0	0	1
3_Alb	554	G	2519	2	2	0	0	0	0	1	10
3_Alb	555	C	2494	4	2	0	1	1	0	2	0
3_Alb	556	A	2554	3	0	0	3	0	0	3	0
3_Alb	557	A	2518	0	0	0	0	0	0	0	0
3_Alb	558	A	2516	2	0	0	2	0	0	0	2
3_Alb	559	G	2524	7	5	2	0	0	0	1	1
3_Alb	560	A	2571	0	0	0	0	0	0	0	4
3_Alb	561	C	2519	46	0	0	1	45	0	2	2
3_Alb	562	G	2489	18	17	1	0	0	0	1	0
3_Alb	563	C	2499	0	0	0	0	0	0	0	8
3_Alb	564	C	2467	4	0	0	0	4	0	8	11
3_Alb	565	T	2438	0	0	0	0	0	0	1	0
3_Alb	566	T	2465	6	2	3	1	0	0	0	1
3_Alb	567	A	2587	0	0	0	0	0	0	1	0
3_Alb	568	G	2599	0	0	0	0	0	0	3	77
3_Alb	569	C	2569	0	0	0	0	0	0	0	0
3_Alb	570	C	2578	0	0	0	0	0	0	0	0
3_Alb	571	C	2536	0	0	0	0	0	0	0	0
3_Alb	572	C	2516	0	0	0	0	0	0	0	0
3_Alb	573	C	2518	2	0	0	0	2	0	25	2
3_Alb	574	T	2586	2	0	0	2	0	0	1	1
3_Alb	575	A	2660	0	0	0	0	0	0	0	0
3_Alb	576	A	2653	0	0	0	0	0	0	1	0
3_Alb	577	T	2646	2	0	2	0	0	0	1	2
3_Alb	578	G	2693	0	0	0	0	0	0	0	0
3_Alb	579	G	2693	0	0	0	0	0	0	0	0
3_Alb	580	G	2661	0	0	0	0	0	0	0	0
3_Alb	581	C	2656	0	0	0	0	0	0	0	0
3_Alb	582	C	2647	5	0	0	4	1	0	4	1
3_Alb	583	A	2706	0	0	0	0	0	0	1	2
3_Alb	584	G	2716	0	0	0	0	0	0	0	0
3_Alb	585	G	2694	0	0	0	0	0	0	1	1
3_Alb	586	C	2688	3	0	0	1	2	0	3	2
3_Alb	587	G	2615	12	12	0	0	0	0	2	2
3_Alb	588	G	2621	0	0	0	0	0	0	0	1
3_Alb	589	C	2627	2	1	0	0	1	0	1	11
3_Alb	590	A	2591	2	0	0	2	0	0	6	9
3_Alb	591	G	2581	1	1	0	0	0	0	0	0
3_Alb	592	G	2653	0	0	0	0	0	0	0	0
3_Alb	593	G	2652	0	0	0	0	0	0	0	0
3_Alb	594	G	2677	0	0	0	0	0	0	0	1
3_Alb	595	T	2697	0	0	0	0	0	0	0	0
3_Alb	596	T	2690	0	0	0	0	0	0	6	9
3_Alb	597	G	2645	2	1	1	0	0	0	2	2
3_Alb	598	A	2659	0	0	0	0	0	0	1	0
3_Alb	599	G	2637	0	0	0	0	0	0	0	0
3_Alb	600	A	2629	0	0	0	0	0	0	1	1
3_Alb	601	G	2639	0	0	0	0	0	0	1	0
3_Alb	602	G	2666	0	0	0	0	0	0	0	3
3_Alb	603	T	2672	1	1	0	0	0	0	6	9
3_Alb	604	A	2510	8	0	4	3	1	0	9	32
3_Alb	605	G	2549	0	0	0	0	0	0	2	0
3_Alb	606	G	2521	0	0	0	0	0	0	0	0
3_Alb	607	G	2507	0	0	0	0	0	0	0	0
3_Alb	608	G	2522	5	4	1	0	0	0	0	0
3_Alb	609	A	2639	2	0	0	2	0	0	0	2
3_Alb	610	G	2653	7	6	1	0	0	0	1	0
3_Alb	611	A	2664	0	0	0	0	0	0	3	0
3_Alb	612	T	2603	1	0	1	0	0	0	7	3
3_Alb	613	G	2517	2	1	0	0	1	0	0	0
3_Alb	614	G	2504	0	0	0	0	0	0	0	1
3_Alb	615	G	2487	1	0	0	0	1	0	1	1
3_Alb	616	C	2462	1	0	0	1	0	0	2	0
3_Alb	617	T	2462	0	0	0	0	0	0	0	1
3_Alb	618	C	2448	2	0	0	0	2	0	0	1
3_Alb	619	T	2453	3	1	1	1	0	0	3	4
3_Alb	620	G	2443	4	2	1	0	1	0	1	0
3_Alb	621	A	2483	0	0	0	0	0	0	1	1
3_Alb	622	G	2459	0	0	0	0	0	0	0	0
3_Alb	623	A	2455	0	0	0	0	0	0	1	1
3_Alb	624	C	2455	0	0	0	0	0	0	0	0
3_Alb	625	T	2448	0	0	0	0	0	0	0	0
3_Alb	626	A	2441	0	0	0	0	0	0	0	0
3_Alb	627	T	2423	0	0	0	0	0	0	0	0
3_Alb	628	A	1310	0	0	0	0	0	0	0	0

## Sheet: Table S1
Oligos	Use
sgMid-Alb: FWD- caccgatggtttaggactctacacc; REV- aaacggtgtagagtcctaaaccatc	gRNAs
sg3’ Alb: FWD- caccggacacctgcttctcgactg; REV- aaaccagtcgagaagcaggtgtcc
sgActb: FWD- caccgtgtgtcttgatagttcgcca; REV- aaactggcgaactatcaagacacac
scAAVs: FWD- actcctaaccgcgtacaacc; REV- ggcttgaccgacaattgcat	AAV titer
ssAAVs: FWD- tgaagggcgagatcaagatgag; REV- agcttgatgtcggtcttgtagg
Mid Alb: FWD- caggcgactatctccagcaa; REV- tcctatgaagtaaggaacattgagt.	InDels detection
3’ Alb: FWD- tactcccctcctacacagcc REV- gcagcagtgtggcagaaaat.
Actb: FWD- ggccagcgtttgccttttat; REV- ggtgtggtgccagatcttct.
Mid Alb HDR: FWD- atgtgtctatcccttggtgg; REV- ggctttatagtctcagagccc; Probe (FAM)- tcctagtccacaggttctgcagcactgca.	HDR detection
3’ Alb HDR: FWD- cattttctgtgcacgtggtc; REV- tatagtctcagagcccatctcc; Probe (FAM)- tgggcacaacagatgtcagagagcctgct.
Actb HDR: FWD- ggtccatcttgagagtacacag; REV- ccattagggggcgaactatc; Probe (FAM)- ttgtttgcgcttcctgctgggtgtggt.
Endogenous Alb control: FWD- agttcgctacacccagaaag; REV- atcagagtggaaggtgaagg; Probe (HEX)- tggaaaggcggccatgcttctctgct.
Mid Alb HDR: FWD- atgtgtctatcccttggtgg; REV- ggctttatagtctcagagccc	Nanopore sequencing PCR
3’ Alb HDR: FWD- cattttctgtgcacgtggtc; REV- tatagtctcagagcccatctcc
Actb: FWD- TGCTCCCCGGGCTGTATT; REV- ACATAGGAGTCCTTCTGACCCATT	DRIP qPCR
Eif5a: FWD- CCACTTACATCTGGCTGGAC; REV- CCTTGGGTCTCACTCATCC
Chr1Neg: FWD- TTCCAACAAAGCAGCAAATG; REV- GGGTCACCAGACCTGTTTTT
RPL13A: FWD- AGGTGCCTTGCTCACAGAGT; REV- GGTTGCATTGCCCTCATTAC
ACTB: FWD- CGGGGTCTTTGTCTGAGC; REV- CAGTTAGCGCCCAAAGGAC
MLKL: FWD- TGTAGCTGGGAAGAGCTGGT; REV- TGCACTTAAACCCCATTGGT
